# Supplementary material for: A genderful research world: rapid review, design, and pilot study of an interactive platform for curated sex and gender health research resources
Source: Int J Equity Health. 2023 Jun 20;22:118. doi: 10.1186/s12939-023-01899-2 (PMC10283329; doi:10.1186/s12939-023-01899-2)
Supplement: Supplementary file 3 — Supplementary Material 3 [file 12939_2023_1899_MOESM3_ESM.xlsx]

## Sheet: Extended Research Phase Resourc
Research Phase	Title:	Resource Link	Source	Description	Audience	Type of Resource
Introduction and terminology	What is gender? What is sex?	https://cihr-irsc.gc.ca/e/48642.html	CIHR	Terminology	Both	Infographic
Introduction and terminology	Terminology	http://genderedinnovations.stanford.edu/terms.html	GI	Terminology	Both	Fact sheet
Introduction and terminology	Learning about Sex and Gender	https://cihr-irsc.gc.ca/e/50003.html	CIHR	Describes why integrating sex and gender in health research is important	Both	Video
Introduction and terminology	Introduction to Sex and Gender Considerations in Clinical and Epidemiological Research	https://cihr-irsc.gc.ca/lms/e/cihrpolicysexgenderhumanparticipants/	CIHR	General introduction to sex and gender in clinical and epidemiological research at all stages of the research process + Quizes	Clinical	Course or Quiz
Introduction and terminology	Evolutionary biology: Gender Aware Guidelines	http://genderedinnovations.stanford.edu/methods/evobio.html	GI	Guideline for dealing with gender-biased assumption on biomedical research	Both	Guideline or Checklist
Introduction and terminology	Course 1: Sex and gender in biomedical research	https://cihr-irsc.gc.ca/e/49347.html	CIHR	Course 1: Sex and gender in biomedical research	Clinical	Course or Quiz
Introduction and terminology	Course 2: Sex and gender in primary data collection with human participants	https://cihr-irsc.gc.ca/e/49347.html	CIHR	Course 2: Sex and gender in primary data collection with human participants	Clinical	Course or Quiz
Introduction and terminology	Course 3: Sex and gender in the analysis of secondary data from human participants	https://cihr-irsc.gc.ca/e/49347.html	CIHR	Course 3: Sex and gender in the analysis of secondary data from human participants	Clinical	Course or Quiz
Research Question and Design	The ethical imperative of sex and gender considerations in health research	https://cihr-irsc.gc.ca/e/49932.html	CIHR	Overview of the aspects of research ethics that relate to sex and gender considerations	Both	Guideline or Checklist
Research Question and Design	Formulating Research Questions	http://genderedinnovations.stanford.edu/methods/questions.html	GI	Formulating Research Questions	Both	Guideline or Checklist
Research Question and Design	Key considerations for the appropriate integration of sex as a biological variable	https://cihr-irsc.gc.ca/e/documents/sgba_criteria_sex-en.pdf	CIHR	Key considerations for the appropriate integration of sex as a biological variable	Both	Fact sheet
Research Question and Design	Key considerations for the appropriate integration of gender as a social determinant of health	https://cihr-irsc.gc.ca/e/documents/sgba_criteria_gender-en.pdf	CIHR	Key considerations for the appropriate integration of gender as a social determinant of health	Both	Fact sheet
Research Question and Design	Analyzing how Sex and Gender Interact	http://genderedinnovations.stanford.edu/methods/how.html	GI	Key considerations how sex and gender can interact	Both	Fact sheet
Research Question and Design	Gender Impact Assessment	http://genderedinnovations.stanford.edu/methods/impact.html	GI	Gender impact assessment: Stepwise process to evaluate potential impacts of research before research decisions are finalized.	Both	Guideline or Checklist
Research Question and Design	Rethinking Standards and Reference Models	http://genderedinnovations.stanford.edu/methods/standards.html	GI	Information about rethinking standards and references models related to sex and gender	Both	Fact sheet
Study population and sample size	Science Fact or Science Fiction: If I include female animals, do I need to double my sample size?	https://cihr-irsc.gc.ca/e/documents/igh_mythbuster_november_2018_en.pdf	CIHR	Information about study design and analysis when including female animals	Pre-clinical	Fact sheet
Study population and sample size	Considerations and guidance in designing equity-relevant clinical trials	https://www.ncbi.nlm.nih.gov/pmc/articles/PMC5460332/	CIHR-Linked	Considerations and guidance in designing equity-relevant clinical trials	Clinical	Article
Study population and sample size	Inclusion of females does not increase variability in rodent research studies	https://www.ncbi.nlm.nih.gov/pmc/articles/PMC6294461/	CIHR-Linked	Article that dispels myths related to the inclusion of female animals in research, and considerations re: sample size	Pre-clinical	Article
Study population and sample size	Sex and Gender Differences Research Design for Basic, Clinical, and Population Studies: Essentials for Investigators	https://www.ncbi.nlm.nih.gov/pmc/articles/PMC7263836/	Hand Searched	Article that describes considerations related to integrating sex and gender in research design at multiple stages, including section on study population and sample size	Both	Article
Study population and sample size	CPATH Ethical Guidelines for Research Involving Transgender People & Communities	https://cpath.ca/wp-content/uploads/2019/08/CPATH-Ethical-Guidelines-EN.pdf	CIHR-Linked	Guidelines for working with gender-diverse study populations	Clinical	Guideline or Checklist
Data Collection and Analysis	Sex and Gender in Surveys	http://genderedinnovations.stanford.edu/methods/surveys.html	GI	How to ask about gender in surveys	Clinical	Fact sheet
Data Collection and Analysis	Analyzing Sex in Tissues and Cells	http://genderedinnovations.stanford.edu/methods/tissues.html	GI	Specific methods for analyzing sex in tissue and cells	Pre-Clinical	Guideline or Checklist
Data Collection and Analysis	Lab Animal Research	http://genderedinnovations.stanford.edu/methods/lab.html	GI	Specific methods for lab animal research	Pre-Clinical	Guideline or Checklist
Data Collection and Analysis	Analyzing Sex in Biomedicine	http://genderedinnovations.stanford.edu/methods/sex_biomed.html	GI	Specific methods for analyzing sex in biomedicine	Both	Guideline or Checklist
Data Collection and Analysis	Analyzing Gender in Health and Biomedicine	http://genderedinnovations.stanford.edu/methods/gender_biomed.html	GI	Specific methods for analyzing gender in health and biomedicine	Clinical	Guideline or Checklist
Data Collection and Analysis	Analyzing Sex	http://genderedinnovations.stanford.edu/methods/AnalyzingSex.pdf	GI	Steps to integrate sex analysis in all phases of research	Both	Guideline or Checklist
Data Collection and Analysis	Analyzing Gender	http://genderedinnovations.stanford.edu/methods/AnalyzingGender.pdf	GI	Steps to integrate gender analysis in all phases of research	Clinical	Guideline or Checklist
Data Interpretation and Translation to Practice	Sex, Gender and Knowledge Translation	https://cihr-irsc.gc.ca/e/49933.html	CIHR	Information about how to consider sex and gender in the dissemination of research knowledge	Both	Guideline or Checklist
Data Interpretation and Translation to Practice	Rethinking language and visual representation	http://genderedinnovations.stanford.edu/methods/language.html	GI	Information about how language and visual representation shape our knowledge based science activities	Both	Fact sheet
Data Interpretation and Translation to Practice	How to dissemminate results from sex sensitive studies	http://genderedinnovations.stanford.edu/methods/AnalyzingSex.pdf	GI	Steps to integrate sex in all phases of research - section: Disseminate	Both	Guideline or Checklist
Data Interpretation and Translation to Practice	How to dissemminate results from gender sensitive studies	http://genderedinnovations.stanford.edu/methods/AnalyzingGender.pdf	GI	Steps to integrate gender in all phases of research - section: Disseminate	Clinical	Guideline or Checklist
Data Interpretation and Translation to Practice	Why sex and gender matter in implementation research	https://pubmed.ncbi.nlm.nih.gov/27788671/	CIHR-Linked	Article on taking a sex and gender lens in implementation research (translation of results to practice)	Both	Article
Data Interpretation and Translation to Practice	Sex as a biological variable: A primer	https://orwh.od.nih.gov/career-development-education/e-learning/sabv-primer	Hand Searched	Series of courses about sex as a biological variable at various stages of the research process. For Data Interpretation and Translation, see course 4 specifically.	Both	Course or Quiz
Funding	Rethinking Research Priorities and Outcomes	http://genderedinnovations.stanford.edu/methods/priorities.html	GI	Critical questions for analyzing the significance (if any) of sex and gender	Both	Guideline or Checklist
Funding	Criteria for Evaluating the integration of sex and gender [biomedical research]	https://cihr-irsc.gc.ca/e/documents/biomedical_research_guidelines-en.pdf	CIHR	Criteria for Evaluating the integration of sex and gender [biomedical research]	Pre-clinical	Guideline or Checklist
Funding	Criteria for evaluating the integration of sex and gender [research with human participants]	https://cihr-irsc.gc.ca/e/documents/clinical_research_guidelines-en.pdf	CIHR	Criteria for evaluating the integration of sex and gender [research with human participants]	Clinical	Guideline or Checklist
Funding	Checklists for stepwise integration procedures for incorporating sex and gender analysis into research	http://genderedinnovations.stanford.edu/researchers.html	GI	Checklists for researchers, grant writers, project directors and evaluators for stepwise integration procedures for incorporating sex and gender analysis into research.	Both	Guideline or Checklist
Team Assembly	Best Practices in Equity, Diversity and Inclusion in Research	https://www.sshrc-crsh.gc.ca/funding-financement/nfrf-fnfr/edi-eng.aspx#4_1	Government of Canada	Guidelines for equity in research teams	Both	Guideline or Checklist
Team Assembly	Opinion: Gender diversity leads to better science	https://www.pnas.org/content/114/8/1740	PNAS	Opinion paper about gender-sensitive assembly of research teams	Both	Article
Team Assembly	Equity, Diversity and Inclusion as Integral to Research and Innovation Excellence: Models for Success	https://gender-summit.com/portia_web/assets/GS11NA_REPORT_EN.pdf	Gender Summit Report	Report regarding equity in research with specific strategies for implementing this	Both	Report
Team Assembly	How the entire scientific community can confront gender bias in the workplace	https://www.nature.com/articles/s41559-018-0747-4	Nature	Article on gender bias in research	Both	Article
Case Studies	Case Studies for Analyzing Sex	http://genderedinnovations.stanford.edu/methods/sex.html	GI	Related case studies for analyzing sex	Both	Case study
Case Studies	Case studies for Analyzing Gender	http://genderedinnovations.stanford.edu/methods/gender.html	GI	Related case studies for analyzing gender	Clinical	Case study
Case Studies	Science Fact or Science Fiction:Does sex make a difference in preclinical research?	https://cihr-irsc.gc.ca/e/documents/igh_mythbuster_issue6_2015_en.pdf	CIHR	Case study for analyzing sex	Pre-clinical	Case study
Case Studies	Science Fact or Science Fiction: Can medicine be personalized without sex and gender?	https://cihr-irsc.gc.ca/e/documents/igh_mythbuster_august_2016_en.pdf	CIHR	Case study for integrating sex and gender	Both	Case study
